# Supplementary material for: The expression of Lin28a in the ovaries and the association of Lin28a and Lin28b with litter size in goats
Source: Arch Anim Breed. 2025 Jul 1;68(2):435–43. doi: 10.5194/aab-68-435-2025 (PMC13384392; doi:10.5194/aab-68-435-2025)
Supplement: The supplement related to this article is available online at https://doi.org/10.5194/aab-68-435-2025-supplement. [file aab-68-435-2025-supplement.zip]

Archive with 3 entries (3 files):
- aab-68-435-2025-supplement-title-page.pdf
- Supplementary  sequences---aab-2024-52.docx
- Figure S1 and S2 ---aab-2024-52.docx
